# Supplementary material for: Muscle Synergies and Clinical Outcome Measures Describe Different Factors of Upper Limb Motor Function in Stroke Survivors Undergoing Rehabilitation in a Virtual Reality Environment
Source: Sensors (Basel). 2021 Nov 30;21(23):8002. doi: 10.3390/s21238002 (PMC8659727; doi:10.3390/s21238002)
Supplement: Supplementary file 1 [file sensors-21-08002-s001.zip]

Archive with 1 entries (1 files):
- sensors-1464780-supplementary.pdf
